# Supplementary material for: Factors Associated with Childhood Stunting in Four North African Countries: Evidence from Multiple Indicator Cluster Surveys, 2014–2019
Source: Nutrients. 2024 Feb 6;16(4):473. doi: 10.3390/nu16040473 (PMC10892369; doi:10.3390/nu16040473)
Supplement: Supplementary file 1 [file nutrients-16-00473-s001.zip]

Archive with 1 entries (1 files):
- nutrients-2800450-supplementary.pdf
